# Supplementary material for: Human Amygdala Volumetric Patterns Convergently Evolved in Cooperatively Breeding and Domesticated Species
Source: Hum Nat. 2023 Sep 22;34(3):501–11. doi: 10.1007/s12110-023-09461-3 (PMC10543585; doi:10.1007/s12110-023-09461-3)
Supplement: Supplementary file 1 — Supplementary Material 1 [file 12110_2023_9461_MOESM1_ESM.xls]

## Sheet: Data S1
Species	Common name	Cooperative breeder	Domesticated	Elicit binary	AC	Basolateral	Lateral	Basal	Accessory Basal	Allonursing	Communal work	Protection	Male provisioning	Others provisioning	Male care	Alloparental care only	Allocare sum	Amygdala Volumes References	n	sex	age (exact years or adult)	Domestication References	Allocare references
Gorilla_gorilla	Gorilla	0	0	0	0.653	0.433	0.1	0.243	0.091	0	0.5	0.5	0	0	0.05	0	1.05	Barger et al 2007	1	F	20	Cerrito and Spear, 2022	Isler & van Schaik, 2012
Pan_paniscus	Bonobo	0	0	0	0.643	0.427	0.146	0.213	0.067	0	0.5	0.5	0.05	0	0	0	1.05	Barger et al 2007	2	F, F	2, 11	Cerrito and Spear, 2022	Isler & van Schaik, 2012
Hylobates_lar	Lar gibbon	0	0	0	0.261	0.152	0.05	0.075	0.026	0	0	1	0.1	0.1	0	0	1.2	Barger et al 2007	2	F, F	22, adult	Cerrito and Spear, 2022	Isler & van Schaik, 2012
Pan_troglodytes	Chimpanzee	0	0	0	0.658	0.411	0.126	0.212	0.072	0	0.5	0.5	0.05	0.05	0	0.038	1.138	Barger et al 2007	3	F, F, M	24, 22, 22	Cerrito and Spear, 2022	Isler & van Schaik, 2012
Macaca_mulatta	Rhesus macaque	0	0	0	0.168	0.099	0.035	0.043	0.021	0.1	0.5	0.5	0	0	0.01	0.022	1.132	Carlo et al., 2010; Chareyron et al 2012	9	F, F, M, M, NA, M, M, F, F	adult, adult, adult, adult, adult, 5, 9, 8, 9	Cerrito and Spear, 2022	Isler & van Schaik, 2012
Homo_sapiens	Human	1	0	1	1.903	1.212	0.573	0.441	0.198	0.5	1	1	1	1	0.2	0.5	5.2	Barger et al 2007	1	M	75	Cerrito and Spear, 2022	Isler & van Schaik, 2012
Macaca_nemestrina	Southern pig-tailed macaque	0	0	0	0.261	0.147	0.054	0.074	0.019	0	0	0.5	0	0	0	0	0.5	Carlo et al., 2010	2	M, M	adult, adult	Cerrito and Spear, 2022	Isler & van Schaik, 2012
Macaca_fascicularis	Crab-eating macaque	0	0	0	0.081	0.048	0.018	0.021	0.009	0	0	0.5	0	0	0	0.041	0.541	Carlo et al., 2010	2	M, M	adult, adult	Cerrito and Spear, 2022	Isler & van Schaik, 2012
Sapajus_apella	Tufted capuchin	0	0	0	0.21	0.123	0.046	0.058	0.019	0.25	0	0.5	0.5	0.5	0.1	0.25	2.1	Carlo et al., 2010	2	M, M	adult, adult	Cerrito and Spear, 2022	Isler & van Schaik, 2012
Pongo_pygmaeus	Bornean orangutan	0	0	0	0.591	0.339	0.115	0.171	0.054	0	0	0	0	0	0	0	0	Barger et al 2007	3	M, M, M	37, 34, 16	Cerrito and Spear, 2022	Isler & van Schaik, 2012
Callithrix_jacchus	Common marmoset	1	0	1	0.039	0.025	0.011	0.01	0.003	0	1	1	1	1	0.5	0.4	4.9	Carlo et al., 2010	3	M, M, NA	adult, adult, adult	Cerrito and Spear, 2022	Isler & van Schaik, 2012
Sorex_araneus	Common shrew	0	0	0	0.001	0.00066	0.00026	7e-05	0.00014	5e-05	0	0	0	0	0	0	0	Rowniak et al 2022	6	All NA	All adult	Cerrito and Spear, 2022	Isler & van Schaik, 2012
Oryctolagus_cuniculus	Domestic rabbit	0	1	1	0.021	0.011	0.005	0.003	0.002	0	0	0	0	0	0	0	0	Rowniak et al 2022	6	All NA	All adult	Cerrito and Spear, 2022	Isler & van Schaik, 2012
Cavia_porcellus	Guinea pig	0	1	1	0.01	0.005	0.003	0.002	0.001	0.05	0	0	0	0	0	0	0.05	Rowniak et al 2022	6	All NA	All adult	Cerrito and Spear, 2022	Isler & van Schaik, 2012
Sus_scrofa	Domestic pig	0	1	1	0.165	0.097	0.043	0.037	0.018	0.25	0	0	0	0	0	0	0.25	Rowniak et al 2022	6	All NA	All adult	Cerrito and Spear, 2022	Isler & van Schaik, 2012
Rattus_norvegicus	Brown rat	0	0	0	0.011	0.003	0.001	0.001	0.001	0.05	1	0	0	0	0	0	1.05	Chareyron et al., 2011	4	M, M, F, F	0.6, 0.6, 0.6, 0.6	Cerrito and Spear, 2022	Isler & van Schaik, 2012
Vulpes_vulpes	Red fox	1	0	1	0.07	0.042	0.02	0.014	0.009	0.1	1	1	1	0.5	0	0	3.6	Rowniak et al 2022	6	All NA	All adult	Cerrito and Spear, 2022	Isler & van Schaik, 2012
